# Supplementary material for: Automated tumour budding quantification by machine learning augments TNM staging in muscle-invasive bladder cancer prognosis
Source: Sci Rep. 2019 Mar 26;9:5174. doi: 10.1038/s41598-019-41595-2 (PMC6435679; doi:10.1038/s41598-019-41595-2)
Supplement: Supplementary file 2 — Supplementary Material 1 [file 41598_2019_41595_MOESM2_ESM.xlsx]

## Sheet: SupplementaryMaterial_M1
time	event	TNM	pT_Stage	Lymph node status	Grade	Metastasis at cyst	Age	Gender	GrowthPattern	Mitomycin C	BCG (ever)	Chemotherapy (ever)	Radiotherapy (ever)	number_of_TBsmall_FrontAll	number_of_TBsmall_Core	Density_of_TBsmall_FrontAll	Density_of_TBsmall_Core	nof_TB_normalized_0.785mm2_a	nof_TB_normalized_0.785mm2_b	nof_TB_normalized_0.785mm2_c	TB stage model
113.13	0	II	pT2a	N0	G2/G3	FALSE	45	Male	Papillary	N/D	No	Yes	No	49	29	3.12919	4.28317	7.37117	17.6005	13.6083	II
109.87	0	II	pT2b	N0	G2/G3	FALSE	76	Male	Solid	Yes	No	No	No	209	62	8.36756	4.28317	16.7836	37.1567	29.4847	II
103.93	0	II	pT2b	N0	G2/G3	FALSE	68	Male	Solid / Papillary	N/D	Yes	No	Yes	193	91	9.10515	4.54889	16.2166	34.81	24.9486	II
22	1	II	pT2b	N0	G2/G3	FALSE	66	Female	Solid / Papillary	N/D	No	Yes	No	67	40	2.05521	2.72631	6.46395	16.4272	10.2062	II
4.77	1	IV	pT3a	N0	G2/G3	TRUE	71	Female	Solid	N/D	No	No	No	7938	1509	46.022	95.0731	120.887	168.965	127.011	IV
89.87	0	II	pT2b	N0	G2/G3	FALSE	76	Male	Solid	N/D	No	No	No	858	973	17.3247	19.2456	42.7528	76.269	51.0312	III
90.7	0	II	pT2a	N0	G2/G3	FALSE	63	Male	Solid	N/D	No	No	No	332	38	22.4466	20.0808	31.7887	62.5797	49.8971	II
100.97	0	IIIA	pT3a	N0	G2/G3	FALSE	67	Male	Solid	N/D	No	Yes	No	475	1916	12.1635	16.3135	36.629	59.4507	40.8249	III
27.73	0	IIIA	pT3a	N0	G2/G3	FALSE	75	Male	Solid / Papillary	Yes	No	No	No	801	42	18.4036	11.937	38.3528	69.2288	55.5673	II
93.8	0	II	pT2a	N0	G2/G3	FALSE	65	Male	Solid	No	No	No	Yes	263	28	9.23472	7.25683	23.4743	54.3661	55.5673	II
7.9	1	IIIA	pT3a	N0	G2/G3	FALSE	66	Male	Solid / Papillary	N/D	No	No	No	3816	2878	35.2001	25.5078	78.4746	124.377	92.9901	III
52.73	1	II	pT2a	N0	G2/G3	FALSE	55	Male	Papillary	N/D	No	Yes	No	467	89	62.6105	37.5277	56.3002	102.865	82.7839	II
14.9	1	II	pT2b	N0	G2/G3	FALSE	69	Female	Solid	N/D	No	Yes	Yes	518	396	15.2422	17.3947	46.0415	93.8696	71.4436	II
34.6	0	II	pT2b	N0	G2/G3	FALSE	64	Male	Solid	N/D	No	No	No	1376	209	17.0978	10.5077	45.1342	78.6158	79.3818	II
18.93	1	IV	pT3a	N0	G2	TRUE	71	Female	Papillary	Yes	No	No	No	284	1	9.29685	34.8772	19.5655	39.5972	34.0208	IV
1.63	0	II	pT2b	N0	G2/G3	FALSE	73	Male	Papillary	N/D	No	No	No	121	423	12.5227	16.2683	31.5259	55.5395	36.2888	II
70.93	0	IIIA	pT3a	N0	G2/G3	FALSE	71	Female	Solid	Yes	No	No	No	2547	215	33.8409	2.85661	125.423	196.735	167.836	II
67.4	0	IIIA	pT3a	N0	G2/G3	FALSE	80	Female	Solid	No	No	No	No	1231	645	18.872	28.2763	59.0828	101.692	77.1138	II
66.97	0	IIIB	pT2b	N2	G2/G3	FALSE	72	Male	Solid / Papillary	N/D	No	No	No	2263	404	22.5967	17.2888	78.9417	160.97	154.228	II
65.3	0	IIIA	pT3a	N0	G2/G3	FALSE	66	Female	Papillary	Yes	No	Yes	No	148	233	3.51794	2.06112	12.9279	28.9431	18.1444	II
61.57	0	IIIA	pT3a	N0	G2/G3	FALSE	55	Male	Solid	Yes	No	Yes	No	3518	310	34.9624	29.0421	95.5984	158.405	105.464	II
4.63	0	IIIA	pT3a	N0	G2/G3	FALSE	79	Male	Solid	N/D	No	No	No	154	53	10.267	22.1946	19.5728	48.1082	38.5569	II
9.53	1	IIIA	pT3a	N0	G2/G3	FALSE	64	Male	Solid	N/D	No	No	No	1099	162	10.3703	5.67362	33.4538	70.4022	39.6909	II
56.3	0	IIIA	pT2b	N1	G2/G3	FALSE	68	Male	Solid	N/D	No	No	No	812	947	20.8676	12.763	48.6497	79.398	56.7013	II
51.27	0	IIIA	pT3a	N0	G2/G3	FALSE	72	Male	Solid / Papillary	N/D	No	No	No	5666	3324	39.9544	36.3163	150.372	249.146	278.97	III
11.13	1	IIIA	pT3a	N0	G2/G3	FALSE	44	Male	Solid	Yes	No	Yes	No	1834	1117	26.5871	31.6767	70.0571	112.643	117.939	III
47.4	0	II	pT2a	N0	G2/G3	FALSE	72	Female	Solid	N/D	No	No	No	9	1	8.48365	4.60643	2.05874	5.98907	10.2062	II
16.93	1	II	pT2a	N0	G2/G3	FALSE	46	Female	Small cell	N/D	No	Yes	Yes	91	27	32.9626	9.69382	13.5419	38.8004	71.4436	II
15.17	1	IIIA	pT3a	N0	G2/G3	FALSE	40	Male	Solid	N/D	No	Yes	No	1450	1818	28.1313	44.5899	118.506	202.993	216.599	III
14.4	1	IIIA	pT3a	N1	G2/G3	FALSE	81	Male	Solid	N/D	Yes	No	No	516	1200	8.28739	11.1816	31.1857	52.4105	44.227	III
39.73	0	II	pT2a	N0	G2/G3	FALSE	73	Female	Solid	N/D	Yes	No	No	563	83	10.7141	43.2984	43.3577	85.2649	92.9901	II
39.03	0	IIIA	pT3a	N0	G2/G3	FALSE	60	Male	Papillary	Yes	No	No	No	12082	2365	64.7249	39.5393	219.434	354.749	299.383	III
5.33	1	IV	pT4b	N1	G2/G3	TRUE	75	Male	Solid	N/D	No	No	No	1325	3029	48.9982	48.6707	127.124	203.384	167.836	IV
7.07	1	IV	pT4a	N0	G2/G3	TRUE	71	Male	Solid	N/D	No	No	No	1542	1591	13.5898	14.6273	53.1858	89.5672	64.6395	IV
65.57	0	II	pT2b	N0	G2	FALSE	59	Female	Solid	N/D	Yes	No	No	183	62	11.0017	10.2552	20.2991	41.8502	27.2166	II
2.5	0	II	pT2a	N0	G2/G3	FALSE	72	Male	Papillary	N/D	No	No	No	31	2	4.1267	0.673491	3.85569	10.9963	9.07221	II
15.3	1	IIIA	pT3b	N0	G2/G3	FALSE	64	Male	Solid	N/D	No	No	No	2176	5906	38.3021	71.7004	148.671	196.344	167.836	III
6.37	1	IV	pT4a	N0	G2/G3	TRUE	58	Male	Solid	N/D	Yes	No	No	1254	325	34.4107	26.0663	57.8353	100.91	79.3818	IV
23.33	1	IIIA	pT3b	N0	G2	FALSE	66	Male	Papillary	N/D	No	No	No	188	23	8.73923	1.07263	21.5465	62.5636	106.598	II
2.8	1	IV	pT4a	N0	G2/G3	TRUE	68	Male	Solid	N/D	No	No	No	15	0	1.88187	0	2.84629	7.82246	7.93818	IV
4.5	1	IIIA	pT3b	N0	G2/G3	FALSE	76	Male	Solid	N/D	No	No	No	1147	1965	11.5395	20.3944	51.7116	81.3536	58.9694	III
108.07	0	IIIA	pT3b	N0	G2/G3	FALSE	81	Male	Solid	N/D	No	No	No	959	1257	6.70862	11.1449	34.2476	62.9708	40.8249	III
20.9	1	IIIA	pT3b	N0	G2/G3	FALSE	70	Female	Solid	N/D	No	No	No	105	92	6.34838	4.21881	12.1341	24.6408	13.6083	II
91.5	0	IIIA	pT3b	N0	G2	FALSE	65	Female	Solid	N/D	No	No	No	703	109	9.08773	10.6787	41.182	100.128	120.207	II
73.57	0	IIIA	pT3a	N0	G2	FALSE	75	Female	Solid	N/D	No	Unknown	Unknown	1847	99	19.6654	26.9453	39.9177	65.3176	39.6909	II
77.73	0	IIIB	pT3b	N2	G2/G3	FALSE	56	Female	Solid / Papillary	N/D	No	No	No	3793	7993	39.025	41.6542	222.042	369.611	307.321	III
28.63	1	IIIA	pT3b	N0	G2	FALSE	52	Female	Solid	Yes	No	No	No	461	63	6.13981	2.84883	23.5022	52.0194	64.6395	II
25.6	0	IIIA	pT3b	N0	G2	FALSE	87	Female	Solid / Papillary	Yes	No	No	No	112	129	1.6012	2.34105	9.86603	21.5118	11.3403	II
30.37	1	IIIA	pT3b	N1	G2/G3	FALSE	67	Female	Solid	N/D	No	No	No	769	1147	13.9359	14.8699	35.1548	67.2732	38.5569	III
24.17	1	IIIA	pT3b	N1	G2/G3	FALSE	82	Male	Solid	Yes	Yes	No	No	142	309	3.37303	6.6531	21.2063	41.8502	35.1548	II
108.73	0	IIIA	pT3b	N0	G2/G3	FALSE	81	Male	Solid	N/D	Yes	No	No	6496	913	53.2945	37.7925	122.361	181.872	150.825	II
65.67	0	IV	pT4a	N0	G2/G3	TRUE	76	Female	Solid	No	No	No	No	944	899	11.9007	10.2985	45.0208	82.527	73.7117	IV
106.2	0	II	pT2b	N0	G2/G3	FALSE	72	Male	Solid	N/D	No	No	No	572	64	7.18948	1.12873	53.7824	120.075	125.877	II
6.73	1	IV	pT4a	N2	G2	TRUE	71	Female	Solid / Papillary	N/D	No	No	No	1119	306	5.0153	5.32519	37.8078	85.2649	70.3096	IV
17.63	1	IV	pT3b	N0	G2/G3	TRUE	66	Female	Solid	N/D	No	No	No	990	2073	10.0746	16.0322	45.0208	73.5312	49.8971	IV
4.83	1	IV	pT3b	N0	G2	TRUE	63	Female	Solid	N/D	No	No	No	952	352	18.8777	14.7128	57.8353	109.515	106.598	IV
12.47	1	IV	pT3b	N0	G2/G3	TRUE	60	Male	Solid	N/D	No	Yes	No	10806	5015	70.3384	91.18	245.063	371.567	351.548	IV
75.67	0	IIIA	pT3b	N0	G2/G3	FALSE	67	Female	Solid	N/D	No	No	No	271	83	4.06526	5.45162	13.2681	30.1165	14.7423	II
9.43	0	IIIA	pT3a	N0	G2/G3	FALSE	69	Male	Solid / Papillary	Yes	No	No	No	1009	1314	10.1894	7.18527	37.9899	68.0554	54.4332	III
7	1	IIIA	pT3b	N0	G2/G3	FALSE	46	Female	Solid / Papillary	N/D	No	Yes	No	130	855	5.98723	6.63826	21.8867	41.8502	30.6187	II
22.23	1	IIIA	pT3b	N0	G2/G3	FALSE	61	Male	Solid	N/D	No	Yes	Yes	1752	1729	46.3568	28.9678	94.351	146.671	103.196	III
24.73	1	IIIA	pT3a	N0	G2/G3	FALSE	72	Male	Papillary	Yes	No	Yes	No	69	27	10.3411	9.69382	8.42285	22.294	15.8764	II
4.53	0	IV	pT4b	N0	G2/G3	TRUE	66	Male	Solid	N/D	No	No	No	1787	1386	14.7133	16.6035	83.6911	148.627	127.011	IV
9.73	1	IIIA	pT3b	N0	G2/G3	FALSE	45	Female	Solid	No	No	No	No	653	1014	10.7515	37.4182	71.3392	120.857	100.928	III
17.43	0	II	pT2b	N0	G2/G3	FALSE	77	Male	Solid / Papillary	N/D	No	No	No	335	526	5.82529	19.2704	47.5147	86.0471	62.3714	II
4.83	1	IV	pT4a	N0	G2/G3	TRUE	75	Female	Solid	N/D	No	No	No	2175	1676	24.3804	18.1858	70.1962	121.639	116.805	IV
21.1	1	IIIB	pT3b	N2	G2/G3	FALSE	65	Female	Solid	N/D	No	No	No	1087	1781	11.5811	19.0993	56.2477	95.0429	92.9901	III
7.93	1	II	pT2b	N0	G2/G3	FALSE	37	Female	sheet	N/D	No	Yes	No	393	57	12.1406	15.7778	30.3919	62.9708	47.6291	II
9.63	1	IV	pT4b	N0	G2/G3	TRUE	61	Female	Solid / Papillary	N/D	No	No	No	544	1002	14.2886	12.2345	39.1239	71.9667	55.5673	IV
23.07	1	IV	pT4a	N2	G2/G3	TRUE	71	Male	Solid	N/D	Yes	No	No	564	49	2.71433	4.4111	25.1754	69.2288	60.1034	IV
10.27	1	IV	pT4b	N0	G2/G3	TRUE	80	Male	Solid	N/D	No	No	Yes	623	1342	8.58447	7.26033	36.7424	68.8377	51.0312	IV
112.77	0	II	pT2b	N0	G2/G3	FALSE	62	Male	Papillary	N/D	No	No	No	141	58	3.94588	5.48418	14.2887	30.5076	27.2166	II
3.67	1	IV	pT4b	N1	G2/G3	TRUE	29	Male	Solid	N/D	No	Yes	No	2343	671	17.8361	20.6346	56.2477	95.0429	66.9075	IV
51.67	0	IIIA	pT3b	N0	G2	FALSE	59	Male	Solid	Yes	No	No	No	301	48	2.23519	4.81263	13.3815	26.9875	24.9486	II
4.83	1	IV	pT3b	N2	G2/G3	TRUE	75	Male	Solid / Papillary	N/D	No	No	No	421	1223	15.7812	9.15452	41.959	75.4868	49.8971	IV
32.57	1	II	pT2a	N0	G2/G3	FALSE	62	Male	Solid	N/D	No	Yes	No	243	207	34.0955	112.806	49.2167	100.557	147.423	II
0.97	1	IV	pT4a	N0	G2/G3	TRUE	68	Male	Solid / Papillary	N/D	No	No	No	3485	3848	26.2205	24.9888	93.1035	139.24	114.537	IV
14.13	1	IIIA	pT3b	N1	G2/G3	FALSE	75	Male	Solid	N/D	Yes	No	No	953	1924	10.8606	17.2522	48.8765	79.7891	63.5055	III
24.77	1	IV	pT4a	N1	G2/G3	TRUE	77	Male	Solid	N/D	No	No	No	90	184	7.96111	9.89687	17.464	32.4632	21.5465	IV
8.9	1	IV	pT4b	N0	G2/G3	TRUE	49	Female	Solid	N/D	No	No	No	929	1083	18.9337	22.618	79.9488	148.236	87.32	IV
12.4	1	IIIA	pT3b	N1	G2/G3	FALSE	83	Female	Solid	N/D	Yes	No	No	5650	767	76.2686	66.7341	175.207	265.964	200.723	II
13.73	1	IV	pT4a	N1	G2/G3	TRUE	78	Male	Solid	N/D	No	No	No	859	223	8.86527	5.57307	41.0515	86.8603	87.32	IV
74.87	0	IV	pT4a	N0	G2/G3	TRUE	76	Male	Solid	N/D	No	No	No	2177	970	17.461	16.1341	51.5982	89.5672	69.1756	IV
11.03	1	IIIA	pT3b	N0	G2/G3	FALSE	66	Female	Papillary	Yes	No	Yes	No	500	27	12.8495	9.69382	34.8146	67.2732	61.2374	II
11.67	0	IV	pT4b	N0	G2/G3	TRUE	56	Female	Solid	N/D	No	No	Yes	3510	2869	89.8913	142.424	254.572	378.607	394.641	IV
62.27	0	IIIA	pT3b	N1	G2/G3	FALSE	64	Male	Papillary	N/D	No	Yes	No	556	727	21.1042	13.4707	53.4126	110.688	85.0519	II
23.63	1	IIIA	pT3b	N0	G2/G3	FALSE	74	Male	Solid	N/D	No	No	No	1	27	0.30943	9.69382	0.374317	1.23645	1.13403	II
5.73	1	IV	pT4b	N1	G2/G3	TRUE	78	Female	Solid	N/D	No	No	No	1203	10084	27.6269	41.5387	101.609	149.8	115.671	IV
53.6	0	II	pT2b	N0	G2	FALSE	61	Female	Solid	Yes	No	No	No	992	917	19.016	12.2124	47.7425	89.9583	79.3818	II
1.63	0	IV	pT4a	N2	G2/G3	TRUE	76	Male	Solid	N/D	No	No	No	9244	1558	80.024	47.6476	177.588	266.355	233.609	IV
4.63	1	IV	pT4b	N1	G2/G3	TRUE	66	Male	Solid	N/D	No	No	No	1196	2905	15.2349	14.5316	51.9384	89.9583	65.7735	IV
109.97	0	IIIA	pT3b	N0	G2/G3	FALSE	64	Female	Solid	N/D	No	No	No	500	76	12.8495	4.43998	7.16982	17.2094	10.2062	II
6.77	1	IV	pT4a	N0	G2/G3	TRUE	74	Female	Solid	N/D	No	No	No	1268	4267	27.5762	34.8341	79.155	118.119	94.1242	IV
9.57	1	II	pT2b	N0	G2/G3	FALSE	69	Female	Solid	N/D	Yes	No	No	794	717	13.8463	15.944	43.093	73.5312	49.8971	II
19.3	1	IIIB	pT3b	N2	G2/G3	FALSE	58	Male	Solid	N/D	No	Yes	No	1555	2426	22.1635	19.2952	53.1342	82.9181	60.1034	III
98.97	0	II	pT2b	N0	G2/G3	FALSE	63	Female	Solid	N/D	No	Yes	No	228	43	5.88726	1.96042	17.6244	42.6324	29.4847	II
106.43	0	II	pT2b	N0	G2/G3	FALSE	71	Male	Solid / Papillary	Yes	No	No	No	130	349	6.51175	6.87082	17.8042	32.0721	24.9486	II
5.6	1	IV	pT4b	N0	G2/G3	TRUE	54	Female	Solid	N/D	No	No	No	2144	7297	29.2718	42.459	102.629	147.453	140.619	IV
15.4	1	IV	pT4b	N1	G2/G3	TRUE	70	Male	Solid	N/D	No	No	No	2200	836	12.615	18.2936	49.7837	93.4785	61.2374	IV
88.3	0	IIIA	pT3b	N0	G2/G3	FALSE	77	Female	Solid	N/D	No	No	No	140	747	4.41313	4.99995	25.4022	48.1082	28.3506	II
